# Supplementary material for: Comorbidities and factors associated with central nervous system infections and death in non-perinatal listeriosis: a clinical case series
Source: BMC Infect Dis. 2016 Jun 7;16:256. doi: 10.1186/s12879-016-1602-3 (PMC4897813; doi:10.1186/s12879-016-1602-3)
Supplement: Additional file 1: — Data on non-perinatal listeriosis cases collected in two Belgian university hospitals: ‘Le centre hospitalier universitaire’ (CHU) in Liège in the period 2003-2013 and ‘Les cliniques universitaires saint Luc’ (UCL) in Brussels in the period 1978-2014 (April). (XLSX 35 kb) [file 12879_2016_1602_MOESM1_ESM.xlsx]

## Sheet: APPENDIX 1
Numpatient	YearAdmission	Hospitalstaydays	RangeAgeyearsatadmission	Gender	BMI	Risk_Factor	Immunocompromised	Imm_therapy	Def_Imm_therapy	Dialysis	Haematologicalandorsolidmalignancy	DefinitionHaematologicalandorsolidmalignancy	Diabetesmellitus	Alcoholism	Livercirrhosis	Renaldisease	HIV	Transplantation	TransplantationType	SevereCardiacdisease	hepaticdisease	Autoimmunedisease	Pregnancy	T°atadmissionin°C	Feveratadmissiont°gt38°CYes1No0	NeckstiffnessatadmissionYes1No0	Alteredmentalstatusatadmission	Classictriadatadmission	Diarrhea	Headacheatadmission	Seizuresatadmission	Vomitingatadmission	Previouslytreatedinahospitallt4weeks	Aphasiaatadmissionhospitalizationtroubledulangage	Monoparesisatadmissionhopsitalizationparésieunmembre	Hemiparesisatadmissionhospitalizationparésiemoitierducorps	Cranialnervepalsiesatadmissionhospitalizationparalysiedesnerfscr	Focalneurologicaldeficitatadmissionhospitalizationrécent	Nystagmusatadmissionmouvementinvolontaireglobeocculaire	Dysarthriaatadmissionarticulation	Limbandgaitataxiaatadmissionmanquedecoordinationfinedesmouvement	Cerebellumdysfunctionatadmissiondysfonctionducervelet	SystolemmhG	DiastolemmHg	CTscanatadmissionIRM	NormalCTscan	Hydrocephalus	Brainabscess	Corticalirritation
1	1978	107	[1.3-53.5]	0	18.8	1	1	1	Imuran - Anti-rejection	0	0		0	0	0	1	0	1	Kidney	0	0	0	0	39	1	0	0	0	0	1	0	0	1	0	0	0	0	0	0	0	0	0	155	100	0
2	1983	50	[1.3-53.5]	0	22.6	1	1	1	Imuran - Anti-rejection	0	0		0	0	0	1	0	1	Kidney	0	0	0	0		1	0	1	0	0	0	0	0	1	1	0	1	0	1	0	0	1	1	130	90	1	0	0	1	0
3	2001	47	[1.3-53.5]	0		1	1	1	Medrol - Corticosteroids	0	0		0	0	0	0	1	0		0	1	0	0	39	0	0	0	0	0	0	0	0	0	0	0	0	0	0	0	0	0	0	120	90	0
4	2001	39	[61.7-71.8]	1	20.5	1	1	0		0	0		0	0	0	0	1	0		1	1	0	0	39	1	0	0	0	1	0	0	0	0	0	0	0	0	0	0	0	0	0	110	50	0
5	2002	24	[61.7-71.8]	0	33.3	1	1	1	Chemotherapy	0	1	Breast cancer (+ pulmonary metastasis)	0	0	0	0	0	0		0	0	0	0	38	1	0	0	0	0	0	0	0	0	0	0	0	0	0	0	0	0	0	140	80	0
6	2003	96	[53.4-61.6]	1	28.7	1	1	1	Prograf Anti-rejection treatment	0	0		0	0	0	0	0	1	Liver	0	1	0	0	39	1	0	0	0	0	0	0	0	0	0	0	0	0	0	0	0	0	0	110	70	1	1
7	2003	113	[53.4-61.6]	1	31.6	1	1	1	Anti-rejection	0	0		0	0	0	0	0	1	Heart	1	0	0	0		0	0	0	0	0	0	1	0	1	0	0	0	0	1	0	0	0	0	150	80	1	0	1	0	1
8	2003	22	[61.7-71.8]	1	35.2	1	1	1	Anti-rejection	0	0		0	0	0	0	0	1	Heart	1	0	0	0	37	1	0	0	0	1	0	0	0	0	0	0	0	0	0	0	0	0	0	120	80	0
9	2003	39	[71.9-86.4]	1	19.9	1	0	0		0	0		0	0	0	1	0	0		1	0	0	0																						0
10	2004	15	[1.3-53.5]	0		1	1	1	Remicade-Antibody	0	0		0	0	0	0	0	0		0	0	0	0	39	1	0	0	0	1	0	0	0	0	0	0	0	0	0	0	0	0	0	150	90	0
11	2005	19	[1.3-53.5]	1		0	0	0		0	0		0	0	0	0	0	0		0	0	0	0	40	1	1	1	1	0	1	0	1	0	1	0	1	1	1	1	1	1	1	150	70	1	1
12	2005	32	[71.9-86.4]	1	18.4	1	0	0		0	0		0	0	0	0	0	0		1	0	1	0		1	0	0	0	0	0	0	0	0	0	0	0	0	0	0	0	0	0	140	70	1	1
13	2006	9	[1.3-53.5]	1	17.2	0	0	0		0	0		0	0	0	0	0	0		0	0	0	0	40	1	0	0	0	1	0	0	0	0	0	0	0	0	0	0	0	0	0			0
14	2006	24	[1.3-53.5]	1		0	0	0		0	0		0	0	0	0	0	0		0	0	0	0	40	1	1	0	0	0	0	0	0	0	0	0	0	0	0	0	0	0	0	90	50	1	0	1	0	1
15	2008	12	[71.9-86.4]	0		1	1	1	Remicade-Antibody	0	1		0	0	0	0	0	0		1	0	1	0	38	1	0	0	0	1	1	0	1	0	0	0	0	0	0	0	0	0	0	130	60	1	1
16	2008	71	[61.7-71.8]	1	22.5	1	1	0		0	0		0	0	0	1	1	0		1	1	0	0	35	0	0	0	0	0	0	0	0	1	0	0	0	0	0	0	0	0	0	150	70	0
17	2008	18	[71.9-86.4]	1		1	1	1	Medrol + Celecpt - Corticosteroids and Anti-rejection	0	0		1	0	0	1	0	1	Heart	1	0	0	0	38	1	0	0	0	0	1	0	0	0	0	0	0	0	0	0	0	0	0	150	100	0
18	2011	25	[71.9-86.4]	0	27.3	1	1	1	Chemotherapy	0	1	Leukemia	0	1	0	0	0	0		0	0	0	0			0	0	0	0	1	0	0	1	0	0	1	1	1	0	0	0	0	140	70	1	1	0	0	0
19	2011	12	[61.7-71.8]	1		1	1	1	Medrol - Gemcitabine + carboplatine - Corticosteroids + Chemotherapy	0	1	Lung (since 2009)	0	0	0	0	0	0		0	0	0	0	39	1	0	0	0	0	0	0	0	0	0	0	0	0	0	0	0	0	0	120	70	0
20	2011	34	[71.9-86.4]	1		1	0	0		0	0		0	0	0	1	0	0		1	0	0	0	38	1	0	1	0	0	0	0	0	0	0	0	0	0	0	0	0	0	0	150	80	1	1
21	2011	25	[61.7-71.8]	1	25.6	1	1	1	Antirejection	0	0		0	0	0	0	0	1	Heart	1	0	0	0	38	1	1	1	1	0	0	1	0	1	0	0	0	0	0	0	0	0	0			1	0	0	0	0
22	2012	13	[61.7-71.8]	1	26.2	1	0	0		0	0		0	0	0	0	0	0		1	1	0	0	37	0	0	0	0	0	0	0	0	0	0	0	0	0	0	0	0	0	0	80	60	1	1
23	2012	37	[71.9-86.4]	1	27.2	0	0	0		0	0		0	0	0	0	0	0		0	0	0	0		1	0	0	0	0	0	0	0	0	0	0	0	0	0	0	0	0	0	130	70	0
24	2012	8	[61.7-71.8]	1	24.6	1	1	1	Corticosteroids and Anti-rejection and chemotherapy	0	1	Liver cancer (+ metastasis)	0	0	0	1	0	1	Kidney	1	1	0	0	38	1	0	0	0	0	0	0	0	1	0	0	0	0	0	0	0	0	0	120	80	1	1
25	2013	2	[71.9-86.4]	0		1	1	1	Corticosteroids	0	1	Melanome (+metastasis)	0	0	0	0	0	0		1	0	0	0	38	1	1	0	0	0	1	0	0	0	0	0	0	1	1	0	0	0	0	135	68	0
26	2013	27	[53.4-61.6]	0	29.6	1	1	1	Chemotherapy	0	1	Leukemia	0	0	0	0	0	0		0	0	0	0	39	1	0	0	0	0	0	0	0	0	0	0	0	0	0	0	0	0	0	130	50	1	1
27	2013	13	[53.4-61.6]	0	26	1	1	0		0	0		0	0	0	0	1	0		0	0	0	0		1	0	0	0	0	1	0	0	1	0	0	0	0	0	0	0	0	0	130	70	1	1
28	2014	14	[1.3-53.5]	0	25.9	1	0	0		0	0		0	0	0	0	0	0		0	0	0	1	39	1	0	0	0	0	1	0	0	0	0	0	0	0	0	0	0	0	0	125	70	0
29	1984	25	[1.3-53.5]	0	21.7	1	1	1	Imuran - Anti-rejection	0	0		0	0	0	1	0	1	Kidney	0	1	0	0		1	0	0	0	0	0	0	0	0	0	0	0	0	0	0	0	0	0	100	60	0
30	1984	45	[1.3-53.5]	0		1	1	1	Imuran - Anti-rejection	0	1	Colon cancer (+ lung metastasis)	0	0	0	1	0	1	Kidney	0	0	0	0		1	0	0	0	0	0	0	0	0	0	0	0	0	0	0	0	0	0	130	90	0
31	1991	63	[61.7-71.8]	1	28.1	1	1	1	Cure de Melphalan-Prednisone	0	1	Myélome	1	0	0	1	0	0		1	0	0	0		0	0	0	0	0	0	0	0	1	0	0	0	0	0	0	0	0	0	110	60	0
32	1992	16	[61.7-71.8]	1	25.8	1	1	1		0	1	Leukemia	0	0	0	0	0	0		0	0	0	0	40	1	1	1	1	1	1	0	1	0	0	0	0	0	0	0	0	0	0	160	80	1	1
33	1993	21	[53.4-61.6]	1		1	1	0		0	0		0	0	0	0	1	0		1	0	0	0	39	1	1	1	1	0	1	0	1	0	0	0	0	0	1	0	0	0	0	11	60	1	1
34	1994	187	[53.4-61.6]	1		0	0	0		0	0		0	0	0	0	0	0		0	0	0	0	38	1	0	1	0	0	0	0	0	0	0	0	1	1	1	0	0	1	1			1	0	0	0	0
35	1994	34	[71.9-86.4]	1		1	1	0		0	1	Colon cancer	0	0	0	1	0	0		1	0	0	0		1	1	1	1	1	0	0	0	1	0	0	1	0	1	0	0	0	0	135	80	0
36	1995	3	[71.9-86.4]	0		1	1	0		0	1	Liver cancer	0	0	1	0	0	0		0	1	0	0																						0
37	1995	9	[61.7-71.8]	0	27.8	1	0	0		0	0		1	0	0	0	0	0		1	1	0	0	39	0	0	0	0	1	0	0	0	0	0	0	0	1	1	0	0	1	1	140	90	1	0	0	0	0
38	1996	22	[1.3-53.5]	0		0	0	0		0	0		0	0	0	0	0	0		0	0	0	0	39	1	1	1	1	1	1	0	1	0	0	0	0	0	1	0	0	0	0	110	70	1	1
39	1998	18	[53.4-61.6]	0		0	0	0		0	0		0	0	0	0	0	0		0	0	0	0	37	0	0	0	0	0	1	0	1	0	0	0	1	0	1	0	0	0	0	170	95	1	1
40	1998	4	[1.3-53.5]	1	24.9	1	1	1	Chemotherapy and Corticosteroids	0	1	Colon cancer	1	0	0	0	0	0		0	0	0	0		1	0	0	0	1	1	0	1	0	0	0	0	0	0	0	0	0	0	130	80	0
41	1998	59	[61.7-71.8]	1		1	1	1	Corticosteroids	0	1	Lymphome	0	0	0	1	0	0		0	1	0	0	39	1	0	1	0	0	1	0	0	0	1	0	0	0	1	0	1	1	0	140	80	1	1
42	1999	24	[61.7-71.8]	0	30.1	1	0	0		0	0		0	0	1	0	0	0		0	1	0	0		1	0	1	0	0	1	0	0	0	0	0	0	0	0	0	0	0	0	150	90	1	1
43	1999	40	[1.3-53.5]	1		0	0	0		0	0		0	0	0	0	0	0		0	0	0	0	39	1	0	0	0	0	1	0	0	0	1	0	0	1	1	1	1	1	1	120	90	1	0	0	1	0
44	1995	0	[71.9-86.4]	1		1	1	1	Immunosuppresive treatment	0	0	Pancythopénie	0	0	0	0	0	0		0	0	1	0		1	0	0		0	0	0	0	1	0	0	0	0	0	0	0	0	0			0
45	2011	11	[71.9-86.4]	1		1	1	1	Chemotherapy	0	1	Leucémie myéloblastique	1	0	0	0	0	0		0	0	0	0	40	1	0	0	0	0	0	0	0	0	0	0	0	0	0	0	0	0	0	140	50	0
46	2010	67	[71.9-86.4]	1	26.4	1	1	1	Corticosteroids	0	0	thrompénie auto-immune	0	0	0	0	0	0		0	0	1	0	35	0	0	1	0	0	0	0	0	1	0	0	0	0	1	0	0	0	0	140	80	1	0	0	1	0
47	2010	5	[71.9-86.4]	1		1	0	0		0	0		1	0	0	1	0	0		0	0	0	0	37	0	0	0	0	1	0	0	0	0	0	0	0	0	0	0	0	0	0			0
48	2010	14	[61.7-71.8]	0		1	1	1	Chemotherapy	0	1	Lymphome	0	0	0	0	1	0		0	0	0	0		0	0	1	0	0	0	0	0	0	0	0	0	0	0	0	0	0	0	120	60	0
49	2009	20	[53.4-61.6]	1		1	0	0		0	0		0	1	1	0	0	0		0	0	0	0	40	0	0	0	0	0	0	0	0	0	0	0	0	0	0	0	0	0	0	80	50	0
50	2009	21	[53.4-61.6]	0		1	0	0		0	0		1	0	0	0	0	0		0	0	0	0	39	1	0	1	0	0	1	1	1	0	0	0	0	0	0	0	0	0	0	171	83	1	1
51	2008	24	[1.3-53.5]	1		1	1	1	Chemotherapy	0	1	Lung cancer	0	0	0	0	0	0		0	0	0	0	39	1	1	0	0	0	1	0	0	0	0	0	0	1	1	0	0	0	0
52	2007	17	[71.9-86.4]	0		1	0	0		0	0		1	0	0	0	0	0		0	0	0	0	37	0	0	1	0	0	0	1	0	0	0	0	0	0	0	0	0	0	0	130	70	1	1	0	0	0
53	2006	11	[1.3-53.5]	0		1	1	1	Chemotherapy	0	1	Liver cancer	0	0	0	0	0	0		0	0	1	0	39	1	0	0	0	0	0	1	0	0	0	0	0	0	0	0	0	0	0	90	60	0
54	2006	14	[61.7-71.8]	1		1	1	1	Anti-rejection	1	0		0	0	0	1	0	1	Heart	1	0	0	0	36	0	0	1	0	0	0	0	0	0	1	0	0	0	1	0	0	0	0	100	60	0
55	2004	15	[61.7-71.8]	0	18.1	1	1	1	Anti-rejection and Corticosteroids	0	0		0	0	0	1	0	1	Kidney	1	0	0	0	40	1	0	0	0	1	0	0	0	0	0	0	0	0	0	0	0	0	0	190	110	0
56	2003	66	[71.9-86.4]	0		0	0	0		0	0		0	0	0	0	0	0		0	0	0	0	39	1	0	1	0	0	0	0	0	0	0	1	0	1	1	0	0	0	0	155	90	1	0	1	0	0
57	1984	59	[53.4-61.6]	0	14.7	1	0	0		1	0		0	0	0	1	0	0		0	0	0	0	38	0	0	0	0	1	0	0	0	1	0	0	0	0	0	0	0	0	0	120	65	0
58	1984	14	[53.4-61.6]	0		1	1	0		0	1	métastases osseuses de la colonne lombaire	0	0	0	0	0	0		0	0	0	0		1	0	0	0	0	0	1	0	0	0	1	0	0	1	0	0	0	0			0
59	1984	21	[53.4-61.6]	0	27.5	1	1	1	chimiothérapie +médrol	0	1	Lymphome non hodchkinien	0	0	0	0	0	0		0	0	0	0	39	1																		115	60	1	1
60	1985	12	[53.4-61.6]	1	26.9	1	1	1	Medrol & Imuran	1	0		0	0	0	1	0	0		0	0	0	0	39	1	0	0	0	0	0	0	0	0	0	0	0	0	0	0	0	0	0	15	10	0
61	1986	35	[1.3-53.5]	1		1	0	0		0	0		0	1	0	0	0	0		0	0	0	0	39	1	0	1	0	0	1	0	0	0	1	0	0	0	1	0	1	1	1	140	80	1	1	0	0	0
62	1987	64	[1.3-53.5]	0	15.2	1	1	1	allogreffe médullaire 86	0	1	Leucémie myéloïde chronique	0	0	0	0	0	0		0	0	0	0	40	1	0	0	0	1	1	0	0	0	0	0	0	0	0	0	0	0	0	110	60	1	0	1	1	0
63	1987	31	[53.4-61.6]	0	19.5	1	1	1	radiothérapie sein droit	0	1	néo sein droit (Depuis 87)	0	0	0	0	0	0		0	0	0	0	39	1	1	1	1	1	1	0	0	0	1	0	1	1	1	1	1	1	1	130	70	1	1
64	1989	17	[1.3-53.5]	0	15.4	0	0	0		0	0		0	0	0	0	0	0		0	0	0	0	39	1	1	1	1	0	0	0	0	0	0	0	0	0	1	1	0	0	0	110	70	0
[truncated: 43 more columns]
